# Supplementary material for: The Need for Culturally Appropriate Food Allergy Management Strategies: The Indian Milk Ladder
Source: Nutrients. 2023 Sep 9;15(18):3921. doi: 10.3390/nu15183921 (PMC10535525; doi:10.3390/nu15183921)
Supplement: Supplementary file 1 [file nutrients-15-03921-s001.zip]

Archive with 1 entries (1 files):
- nutrients-2565723-supplementary.pdf
